# Supplementary material for: Revisiting the Evolution of Lactase Persistence: Insights from South Asian Genomes
Source: bioRxiv. 2025 Nov 6:2025.11.05.686799. Preprint. [Version 1] doi: 10.1101/2025.11.05.686799 (PMC12637507; doi:10.1101/2025.11.05.686799)
Supplement: Supplement 3 [file media-3.xlsx]

## Sheet: A. Ancestry Composition for ALL
Group	Region	Total Individuals	# Individuals fit	% Individuals fit	Iranian_Farmer_Mean proportion	Iranian_Farmer_SE	Steppe_Pastoralist_Mean proportion	Steppe_Pastoralist_SE	SAHG_Mean proportion	SAHG_SE	East_Asia_Mean proportion	East_Asia_SE
Pakistan	Pakistan	1905	1225	0.643	0.4959	0.0697	0.2166	0.0447	0.2875	0.0909	NA	NA
North_India	North India	571	509	0.8914	0.479	0.055	0.232	0.075	0.289	0.086	NA	NA
Central_India	Central India	429	350	0.8159	0.45	0.052	0.187	0.0499	0.363	0.078	NA	NA
East_India	East India	1791	1093	0.6103	0.3729	0.0541	0.1333	0.0508	0.4937	0.0845	NA	NA
West_India	West India	416	356	0.8558	0.4542	0.0604	0.1498	0.0414	0.397	0.0807	NA	NA
South_India	South India	2241	1993	0.8893	0.4804	0.0548	0.0956	0.0465	0.424	0.0675	NA	NA
NorthEast_India	NorthEast India	71	40	0.5634	0.2997	0.1215	0.1217	0.0631	0.2824	0.0996	0.2963	0.2118
Bangladesh	Bangladesh	495	399	0.8061	0.3989	0.046	0.1436	0.0356	0.3192	0.0814	0.1383	0.0588
Abujmaria	East India	11	6	0.5455	0.1563	0.0219	0.0237	0.0112	0.8198	0.016	NA	NA
Agharia	Central India	15	13	0.8667	0.4096	0.0288	0.1552	0.0248	0.4352	0.0171	NA	NA
Birhor	East India	13	2	0.1538	0.06	0.0184	0.0225	0.0106	0.9175	0.0078	NA	NA
BisonHornMaria	East India	5	2	0.4	0.1295	0.0007	0.009	0.0057	0.8615	0.0064	NA	NA
Brahui	Pakistan	9	0	0	-	-	-	-	-	-	-	-
Brusho	North India	8	4	0.5	0.432	0.0227	0.2575	0.0176	0.3105	0.0285	NA	NA
Chakma	NorthEast India	11	2	0.1818	0.0545	0.0035	0.013	0.0071	0.1365	0.0049	0.796	0.0156
Chamar	North India	6	6	1	0.3373	0.0441	0.111	0.0315	0.5515	0.0505	NA	NA
Chanchu	South India	7	7	1	0.349	0.0363	0.0514	0.0243	0.5996	0.0209	NA	NA
Dhurwa	East India	10	1	0.1	0.165	0.033	0.008	0.025	0.828	0.02	NA	NA
Dorla	Central India	12	1	0.0833	0.118	0.034	0.043	0.026	0.839	0.02	NA	NA
Gujjar	Pakistan	20	13	0.65	0.5908	0.0553	0.2105	0.0308	0.1984	0.0601	NA	NA
Halba	West India	6	6	1	0.2117	0.0083	0.0387	0.0134	0.7495	0.0107	NA	NA
Hazara	Pakistan	14	0	0	-	-	-	-	-	-	-	-
HillKorwa	East India	10	0	0	-	-	-	-	-	-	-	-
Iyangar	South India	6	6	1	0.4835	0.0309	0.1925	0.0279	0.3242	0.0067	NA	NA
Iyer	South India	13	11	0.8462	0.4975	0.0305	0.1745	0.0308	0.328	0.026	NA	NA
Jamatia	East India	9	4	0.4444	0.0723	0.0101	0.0218	0.0131	0.1873	0.0274	0.7188	0.0165
Jarwa	South India	12	1	0.0833	0.004	0.022	0.005	0.017	0.992	0.013	NA	NA
Kamar	East India	10	0	0	-	-	-	-	-	-	-	-
KayaDora	South India	11	5	0.4545	0.3492	0.1697	0.0484	0.0239	0.6026	0.1914	NA	NA
Khatri	North India	11	6	0.5455	0.5548	0.0489	0.2503	0.0206	0.195	0.0502	NA	NA
KondaReddy	South India	15	2	0.1333	0.085	0.0523	0.023	0.0141	0.893	0.0382	NA	NA
Kota	South India	8	6	0.75	0.3785	0.0964	0.0827	0.0429	0.539	0.1278	NA	NA
Lambada	Central India	12	12	1	0.4404	0.0324	0.1527	0.0229	0.4067	0.0307	NA	NA
Lodha	East India	11	6	0.5455	0.179	0.0335	0.0427	0.0264	0.7882	0.0237	NA	NA
Mahar	West India	19	18	0.9474	0.3934	0.0377	0.1082	0.0341	0.4983	0.0452	NA	NA
Manipuri	NorthEast India	5	4	0.8	0.1985	0.0217	0.1223	0.0285	0.2193	0.0781	0.4605	0.0532
Mog	East India	18	0	0	-	-	-	-	-	-	NA	NA
Muria	East India	10	2	0.2	0.1685	0.0191	0.017	0.0127	0.814	0.0071	NA	NA
Nicobarese	South India	5	0	0	-	-	-	-	-	-	NA	NA
Oraon	East India	15	3	0.2	0.2127	0.1103	0.0543	0.0812	0.733	0.1914	NA	NA
Paniya	South India	11	11	1	0.2166	0.028	0.0407	0.0287	0.7425	0.0354	NA	NA
Pathan	Pakistan	15	5	0.3333	0.5422	0.0472	0.2464	0.0386	0.2114	0.0336	NA	NA
Rajput	Pakistan	14	13	0.9286	0.4732	0.0457	0.2272	0.0411	0.2995	0.0478	NA	NA
RanaTharu	Central India	12	0	0	-	-	-	-	-	-	NA	NA
SaryupariBrahmin	Central India	13	11	0.8462	0.4383	0.0292	0.2731	0.0283	0.2887	0.0107	NA	NA
Sindhi	Pakistan	10	5	0.5	0.5866	0.0584	0.1954	0.0525	0.2178	0.0742	NA	NA
SourasthraBrahmin	West India	9	9	1	0.4354	0.0499	0.146	0.0309	0.4184	0.0204	NA	NA
Toda	South India	18	17	0.9444	0.5885	0.0281	0.0791	0.0209	0.3322	0.0205	NA	NA
Toto	East India	8	3	0.375	0.0593	0.0751	0.0297	0.0236	0.242	0.0918	0.669	0.1854
UrbanBangalore	South India	34	32	0.9412	0.4911	0.0479	0.1089	0.0588	0.4002	0.067	NA	NA
UrbanChennai	South India	34	30	0.8824	0.4778	0.0505	0.1031	0.037	0.4192	0.0627	NA	NA
WestBengalBrahmin	East India	10	10	1	0.411	0.0212	0.2317	0.031	0.3574	0.0234	NA	NA
SPGT	Ancient South Asia	97	86	0.8866	0.6739	0.0519	0.2143	0.0557	0.1117	0.0464	NA	NA
SPGT	Ancient South Asia	97	86	0.8866	0.6739	0.2143	0.1117	0.0519	0.0557	0.0464	NA	NA
Aligrama2_IA	Ancient South Asia	3	3	1	0.6763	0.0158	0.0993	0.0081	0.2247	0.011	NA	NA
Swat_H_Pakistan	Ancient South Asia	14	13	0.9286	0.5681	0.0575	0.254	0.0622	0.1778	0.0339	NA	NA
Butkara_H_SwatValley	Ancient South Asia	3	2	0.6667	0.684	0.0169	0.158	0.0085	0.1575	0.0262	NA	NA
Barikot_H	Ancient South Asia	4	4	1	0.6038	0.0157	0.2458	0.0388	0.1505	0.0367	NA	NA
Swat_Medieval_Pakistan	Ancient South Asia	8	5	0.625	0.5176	0.1799	0.3274	0.2051	0.1554	0.0417	NA	NA

## Sheet: B. Ancestry Composition for Ind
Group	Region	Total Ind on Cline	# Individual on Cline fit	% Individuals On cline fit	Iranian_Farmer_Mean proportion	Iranian_Farmer_SE	Steppe_Pastoralist_Mean proportion	Steppe_Pastoralist_SE	SAHG_Mean proportion	SAHG_SE
Pakistan	Pakistan	1816	1212	0.6674	0.4983	0.0693	0.2172	0.0436	0.2845	0.0886
North_India	North India	550	500	0.9091	0.4801	0.056	0.2318	0.0746	0.2882	0.086
Central_India	Central India	373	345	0.9249	0.4486	0.0507	0.1876	0.0509	0.3638	0.0759
East_India	East India	700	604	0.8629	0.4007	0.0375	0.154	0.0502	0.4453	0.0568
West_India	West India	379	348	0.9182	0.4514	0.0599	0.148	0.0414	0.4006	0.0801
South_India	South India	2130	1937	0.9094	0.4817	0.054	0.0965	0.0469	0.4218	0.0677
Abujmaria	East India	0	-	-	-	-	-	-	-	-
Agharia	Central India	15	13	0.8667	0.4096	0.0288	0.1552	0.0248	0.4352	0.0171
Birhor	East India	0	-	-	-	-	-	-	-	-
BisonHornMaria	East India	0	-	-	-	-	-	-	-	-
Brahui	Pakistan	9	0	0	-	-	-	-	-	-
Brusho	North India	0	-	-%	-	-	-	-	-	-
Chamar	North India	1	1	1	0.3373	0.0441	0.111	0.0315	0.5515	0.0505
Chanchu	South India	10	6	0.6	0.3522	0.0381	0.0507	0.0272	0.5972	0.0223
Dhurwa	East India	0	-	-	-	-	-	-	-	-
Dorla	Central India	0	-	-	-	-	-	-	-	-
Gujjar	Pakistan	20	13	0.65	0.5908	0.0553	0.2105	0.0308	0.1984	0.0601
Halba	West India	0	-	-	-	-	-	-	-	-
Hazara	Pakistan	0	-	-	-	-	-	-	-	-
HillKorwa	East India	0	-	-	-	-	-	-	-	-
Iyangar	South India	6	6	1	0.4835	0.0309	0.1925	0.0279	0.3242	0.0067
Iyer	South India	13	11	0.8462	0.4975	0.0305	0.1745	0.0308	0.328	0.026
Jarwa	South India	0	-	-	-	-	-	-	-	-
Kamar	East India	0	-	-	-	-	-	-	-	-
KayaDora	South India	4	3	0.75	0.4725	0.0064	0.057	0.0113	0.4705	0.0049
Khatri	North India	11	6	0.5455	0.5548	0.0489	0.2503	0.0206	0.195	0.0502
KondaReddy	South India	0	-	-	-	-	-	-	-	-
Kota	South India	5	5	1	0.414	0.0465	0.0982	0.0223	0.488	0.0303
Lambada	Central India	12	12	1	0.4404	0.0324	0.1527	0.0229	0.4067	0.0307
Lodha	East India	0	-	-	-	-	-	-	-	-
Mahar	West India	17	17	1	0.3991	0.0298	0.1122	0.0305	0.4886	0.0188
Mog	East India	0	-	-	-	-	-	-	-	-
Muria	East India	0	-	-	-	-	-	-	-	-
Nicobarese	South India	0	-	-	-	-	-	-	-	-
Oraon	East India	0	-	-	-	-	-	-	-	-
Paniya	South India	0	-	-	-	-	-	-	-	-
Pathan	Pakistan	15	5	0.3333	0.5422	0.0472	0.2464	0.0386	0.2114	0.0336
Rajput	Pakistan	14	13	0.9286	0.4732	0.0457	0.2272	0.0411	0.2995	0.0478
RanaTharu	Central India	0	-	-	-	-	-	-	-	-
SaryupariBrahmin	Central India	13	11	0.8462	0.4383	0.0292	0.2731	0.0283	0.2887	0.0107
Sindhi	Pakistan	9	5	0.5556	0.5866	0.0584	0.1954	0.0525	0.2178	0.0742
SourasthraBrahmin	West India	9	9	1	0.4354	0.0499	0.146	0.0309	0.4184	0.0204
Toda	South India	14	13	0.9444	0.5885	0.0281	0.0791	0.0209	0.3322	0.0205
UrbanBangalore	South India	34	32	0.9412	0.4911	0.0479	0.1089	0.0588	0.4002	0.067
UrbanChennai	South India	34	30	0.8824	0.4778	0.0505	0.1031	0.037	0.4192	0.0627
WestBengalBrahmin	East India	9	9	1	0.4111	0.0225	0.2302	0.0325	0.3588	0.0244

## Sheet: C. Ancient_SouthAsians
Group Name	Sample ID	Date Range	qpAdm P-value	Iranian_Farmer_Mean proportion	Iranian_Farmer_SE	Steppe_Pastoralist_Mean proportion	Steppe_Pastoralist_SE	SAHG_Mean proportion	SAHG_SE
Aligrama2_IA_1	I6888	818-789 calBCE (2620±20 BP, PSUAMS-4423)	0.782142	0.69	0.045	0.09	0.033	0.221	0.025
Aligrama2_IA_2	I8219	974-836 calBCE (2760±20 BP, PSUAMS-4853)	0.5349	0.659	0.041	0.104	0.03	0.237	0.024
Aligrama2_IA_3	I8246	970-550 BCE	0.0812982	0.68	0.045	0.104	0.034	0.216	0.026
Barikot_H_1	I6889	1287-1393 calCE (640±20 BP, PSUAMS-6205)	0.0771784	0.612	0.042	0.284	0.03	0.104	0.022
Barikot_H_2	I6890	1021-1154 calCE (960±20 BP, PSUAMS-6206)	0.087026	0.583	0.038	0.274	0.029	0.143	0.022
Barikot_H_3	I7714	47 calBCE - 52 calCE (2005±20 BP, PSUAMS-6207)	0.0883984	0.619	0.043	0.217	0.033	0.164	0.023
Barikot_H_4	I6547	200 BCE - 100 CE	0.539858	0.601	0.049	0.208	0.035	0.191	0.027
Butkara_H_SwatValley_1	I6549	167-46 calBCE (2080±20 BP, PSUAMS-2788)	0.256101	0.672	0.043	0.152	0.033	0.176	0.025
Butkara_H_SwatValley_2	I6550	41 calBCE - 57 calCE (1990±20 BP, PSUAMS-2789)	0.105188	0.696	0.043	0.164	0.032	0.139	0.024
Butkara_H_SwatValley_3	I6551	200 BCE - 100 CE	0.00129818	0.678	0.044	0.146	0.032	0.177	0.024
SPGT_1	I10000	1000-800 BCE	0.384672	0.683	0.045	0.218	0.032	0.099	0.025
SPGT_2	I10001	1000-800 BCE	0.000383496	0.731	0.044	0.16	0.034	0.109	0.025
SPGT_3	I10523	1000-800 BCE	0.11559	0.712	0.043	0.191	0.032	0.096	0.026
SPGT_4	I10974	1006-904 calBCE (2800±20 BP, PSUAMS-4867)	0.0819314	0.753	0.046	0.184	0.035	0.064	0.026
SPGT_5	I12134	1000-800 BCE	0.0872355	0.698	0.043	0.133	0.032	0.169	0.024
SPGT_6	I12136	1000-800 BCE	0.012777	0.693	0.042	0.175	0.032	0.132	0.025
SPGT_7	I12137	1000-800 BCE	0.35638	0.695	0.043	0.164	0.032	0.142	0.024
SPGT_8	I12138	1071-925 calBCE (2845±20 BP, PSUAMS-5277)	0.627399	0.531	0.041	0.432	0.032	0.038	0.022
SPGT_9	I12140	1000-800 BCE	0.0802047	0.594	0.25	0.184	0.15	0.221	0.137
SPGT_10	I12141	1000-800 BCE	0.147657	0.676	0.056	0.284	0.042	0.04	0.03
SPGT_11	I12142	1000-800 BCE	0.00417535	0.719	0.044	0.141	0.033	0.14	0.026
SPGT_12	I12143	1000-800 BCE	0.245392	0.665	0.046	0.194	0.034	0.141	0.026
SPGT_13	I12146	1000-800 BCE	0.45537	0.732	0.046	0.184	0.032	0.084	0.026
SPGT_14	I12147	1207-1014 calBCE (2910±25 BP, PSUAMS-5426)	0.758423	0.657	0.046	0.257	0.035	0.086	0.026
SPGT_15	I12149	1000-800 BCE	0.0616962	0.681	0.045	0.189	0.033	0.13	0.025
SPGT_16	I12444	1000-800 BCE	0.337862	0.776	0.085	0.158	0.06	0.065	0.046
SPGT_17	I12445	1000-800 BCE	0.234102	0.682	0.046	0.211	0.034	0.107	0.025
SPGT_18	I12446	1000-800 BCE	0.595832	0.694	0.049	0.139	0.035	0.167	0.028
SPGT_19	I12447	1000-800 BCE	0.0700676	0.688	0.047	0.23	0.034	0.083	0.026
SPGT_20	I12449	1000-800 BCE	0.164141	0.658	0.043	0.24	0.033	0.102	0.024
SPGT_21	I12450	824-792 calBCE (2630±20 BP, PSUAMS-5279)	0.0661485	0.747	0.046	0.155	0.033	0.098	0.024
SPGT_22	I12451	1000-800 BCE	0.830287	0.732	0.048	0.217	0.035	0.051	0.026
SPGT_23	I12453	1000-800 BCE	0.848483	0.64	0.132	0.112	0.108	0.248	0.083
SPGT_24	I12454	1000-800 BCE	0.266677	0.68	0.043	0.228	0.033	0.093	0.024
SPGT_25	I12455	1000-800 BCE	0.000364894	0.733	0.052	0.177	0.038	0.09	0.028
SPGT_26	I12456	1000-800 BCE	0.607118	0.651	0.048	0.239	0.035	0.111	0.028
SPGT_27	I12457	1044-922 calBCE (2830±20 BP, PSUAMS-5280)	0.483634	0.648	0.043	0.191	0.034	0.161	0.025
SPGT_28	I12458	1000-800 BCE	0.122811	0.662	0.045	0.188	0.033	0.15	0.026
SPGT_29	I12459	1000-800 BCE	0.180612	0.715	0.046	0.191	0.033	0.094	0.026
SPGT_30	I12460	1000-800 BCE	0.175993	0.732	0.046	0.087	0.033	0.181	0.025
SPGT_31	I12461	1000-800 BCE	0.427746	0.652	0.047	0.299	0.035	0.048	0.027
SPGT_32	I12462	1000-800 BCE	0.0376409	0.716	0.045	0.219	0.034	0.065	0.025
SPGT_33	I12463	1000-800 BCE	0.520249	0.711	0.052	0.193	0.038	0.097	0.028
SPGT_34	I12464	1000-800 BCE	0.120756	0.637	0.043	0.276	0.033	0.087	0.023
SPGT_35	I12465	1000-800 BCE	0.592547	0.608	0.053	0.206	0.042	0.186	0.028
SPGT_36	I12466	1000-800 BCE	0.242397	0.615	6.214	0.445	3.539	-0.061	2.687
SPGT_37	I12470	1000-800 BCE	0.0989888	0.681	0.044	0.103	0.032	0.215	0.025
SPGT_38	I12471	1000-800 BCE	0.0674107	0.708	0.046	0.211	0.034	0.08	0.026
SPGT_39	I12472	1000-800 BCE	0.00340546	0.711	0.071	0.102	0.05	0.187	0.037
SPGT_40	I12475	1000-800 BCE	0.519349	0.659	0.054	0.252	0.04	0.09	0.029
SPGT_41	I12477	1000-800 BCE	0.0438413	0.584	0.044	0.268	0.033	0.149	0.024
SPGT_42	I12968	1000-800 BCE	0.298223	0.696	0.045	0.221	0.033	0.083	0.024
SPGT_43	I12979	1000-800 BCE	0.256403	0.705	0.042	0.195	0.031	0.1	0.024
SPGT_44	I12980	1000-800 BCE	0.541616	0.719	0.128	0.213	0.09	0.068	0.072
SPGT_45	I12981	1000-800 BCE	0.256705	0.629	0.04	0.122	0.03	0.249	0.023
SPGT_46	I12982	1000-800 BCE	0.889052	0.694	0.042	0.195	0.031	0.111	0.024
SPGT_47	I12983	1000-800 BCE	0.230332	0.662	0.043	0.237	0.032	0.101	0.024
SPGT_48	I12984	1000-800 BCE	0.0687076	0.581	0.043	0.266	0.032	0.154	0.024
SPGT_49	I12985	1000-800 BCE	0.000455768	0.736	0.045	0.153	0.034	0.111	0.025
SPGT_50	I12987	1000-800 BCE	0.0119543	0.756	0.047	0.139	0.035	0.104	0.026
SPGT_51	I12988	1000-800 BCE	0.335685	0.649	0.043	0.2	0.031	0.151	0.025
SPGT_52	I13219	1000-800 BCE	0.161956	0.611	0.044	0.237	0.033	0.152	0.024
SPGT_53	I13220	1000-800 BCE	0.284275	0.654	0.044	0.23	0.033	0.116	0.026
SPGT_54	I13221	1000-800 BCE	0.910659	0.748	0.074	0.197	0.052	0.056	0.039
SPGT_55	I13222	1000-800 BCE	0.268901	0.638	0.051	0.219	0.038	0.142	0.028
SPGT_56	I13223	1000-800 BCE	0.159396	0.64	0.046	0.26	0.035	0.1	0.026
SPGT_57	I13224	1000-800 BCE	0.696444	0.724	0.045	0.197	0.034	0.079	0.025
SPGT_58	I13226	1011-909 calBCE (2810±20 BP, PSUAMS-5503)	0.0686654	0.692	0.047	0.164	0.036	0.144	0.026
SPGT_59	I13227	1000-800 BCE	0.00505639	0.646	0.046	0.223	0.034	0.131	0.025
SPGT_60	I13228	1000-800 BCE	0.0377385	0.699	0.045	0.186	0.033	0.115	0.024
SPGT_61	I1799	1491-922 calBCE [1044-922 calBCE (2830±20 BP, PSUAMS-2632), 1491-1231 calBCE (3098±45 BP, CEDAD-LTL13335A)]	0.264111	0.645	0.045	0.223	0.033	0.132	0.025
SPGT_62	I1985	1192-824 calBCE [1192-939 calBCE (2880±30 BP, Beta-428667), 1001-824 calBCE (2758±40 BP, CEDAD-LTL13334A)]	0.365022	0.613	0.04	0.254	0.03	0.133	0.023
SPGT_63	I1992	1195-978 calBCE (2890±30 BP, Beta-428665)	0.0402691	0.73	0.141	0.284	0.099	-0.014	0.064
SPGT_64	I1994	1107-840 calBCE [1027-848 calBCE (2800±30 BP, Beta-428666), 1107-840 calBCE (2808±45 BP, CEDAD-LTL13329A]	0.0501454	0.687	0.049	0.2	0.035	0.113	0.027
SPGT_65	I3260	1416-831 calBCE [921-831 calBCE (2740±20 BP, PSUAMS-2798), 1416-1214 calBCE (3056±40 BP, CEDAD-LTL13332A)]	0.0140303	0.607	0.043	0.282	0.033	0.111	0.023
SPGT_66	I3261	1200-800 BCE	0.357557	0.608	0.132	0.194	0.103	0.198	0.06
SPGT_67	I3262	976-832 calBCE (2760±25 BP, PSUAMS-2157)	0.146946	0.693	0.043	0.201	0.032	0.106	0.025
SPGT_68	I5396	904-817 calBCE (2715±20 BP, PSUAMS-2790)	0.143367	0.686	0.043	0.213	0.034	0.101	0.024
SPGT_69	I5397	968-833 calBCE (2750±20 BP, PSUAMS-2791)	0.576212	0.68	0.042	0.235	0.031	0.084	0.025
SPGT_70	I5398	1000-800 BCE	0.0530512	0.619	0.042	0.315	0.031	0.065	0.022
SPGT_71	I5399	1000-800 BCE	0.0012392	0.68	0.053	0.126	0.039	0.193	0.03
SPGT_72	I5400	927-831 calBCE (2745±20 BP, PSUAMS-2793)	0.044978	0.669	0.042	0.19	0.031	0.141	0.025
SPGT_73	I6194	1200-800 BCE	0.129398	0.635	0.045	0.235	0.032	0.13	0.025
SPGT_74	I6197	1200-800 BCE	0.127398	0.684	0.044	0.251	0.032	0.065	0.024
SPGT_75	I6198	1200-800 BCE	0.0210654	0.695	0.048	0.226	0.036	0.079	0.026
SPGT_76	I6292	895-801 calBCE (2675±20 BP, PSUAMS-2794)	0.0537107	0.632	0.041	0.241	0.032	0.127	0.023
SPGT_77	I6545	921-831 calBCE (2740±20 BP, PSUAMS-2786)	0.000433554	0.713	0.049	0.204	0.036	0.083	0.027
SPGT_78	I6546	974-836 calBCE (2760±20 BP, PSUAMS-2787)	0.128761	0.633	0.043	0.305	0.032	0.062	0.024
SPGT_79	I6548	1000-800 BCE	0.742628	0.701	0.063	0.282	0.046	0.017	0.031
SPGT_80	I6553	971-834 calBCE (2755±20 BP, PSUAMS-2795)	0.0238514	0.58	0.045	0.287	0.034	0.133	0.025
SPGT_81	I6554	831-796 calBCE (2645±20 BP, PSUAMS-2796)	0.214441	0.672	0.044	0.221	0.033	0.107	0.024
SPGT_82	I6555	906-820 calBCE (2720±20 BP, PSUAMS-2797)	0.239622	0.637	0.041	0.248	0.032	0.115	0.023
SPGT_83	I6557	1000-800 BCE	0.0648726	0.719	0.053	0.224	0.041	0.056	0.029
SPGT_84	I6899	1044-792 calBCE [1044-830 calBCE (2785±45 BP, CEDAD-LTL13328A), 901-792 calBCE (2659±40 BP, CEDAD-LTL13328A)]	0.301082	0.621	0.04	0.22	0.029	0.158	0.023
SPGT_85	I6900	1400-1126 calBCE (3018±45 BP, CEDAD-LTL13327A)	0.122732	0.598	0.043	0.255	0.033	0.147	0.023
SPGT_86	I6901	1200-800 BCE	0.00416447	0.677	0.043	0.223	0.034	0.101	0.023
SPGT_87	I8190	992-830 calBCE (2760±30 BP, Beta-428664, based on 14C date on I1796, UDG31, Grave 28, Individual 1, which is genetically a duplicate and dropped due to lower quality)	0.0315746	0.691	0.045	0.236	0.035	0.073	0.024
SPGT_88	I8193	1372-1027 calBCE (2964±45 BP, CEDAD-LTL12131A	0.0966742	0.657	0.046	0.252	0.035	0.092	0.025
SPGT_89	I8194	1100-900 BCE	0.42393	0.564	0.04	0.265	0.029	0.171	0.024
SPGT_90	I8997	1000-800 BCE	0.101751	0.658	0.041	0.207	0.032	0.134	0.023
SPGT_91	I8998	1000-800 BCE	0.0601279	0.729	0.04	0.173	0.031	0.098	0.022
SPGT_92	I8999	911-822 calBCE (2725±20 BP, PSUAMS-4851)	0.0475166	0.699	0.045	0.251	0.033	0.051	0.025
SPGT_93	I12448	1000-800 BCE	0.677039	0.727	0.061	0.171	0.044	0.101	0.034
SPGT_94	I12473	1000-800 BCE	0.720347	0.861	0.11	0.016	0.077	0.123	0.055
SPGT_95	I6556	894-798 calBCE (2670±20 BP, PSUAMS-2792)	0.328779	0.701	0.045	0.258	0.032	0.041	0.026
SPGT_96	I6897	1200-800 BCE	0.739215	0.68	0.043	0.268	0.032	0.052	0.025
SPGT_97	I6195	1011-909 calBCE (2810±20 BP, PSUAMS-2841)	0.245426	0.751	0.094	0.153	0.069	0.096	0.049
Swat_H_Pakistan_1	I2954	403-360 calBCE (2296±19 BP, CIRCE-DSH-5624)	0.600878	0.551	0.269	0.302	0.215	0.147	0.11
Swat_H_Pakistan_2	I6891	431-168 calBCE [431-381 calBCE (2346±21 BP, CIRCE-DSH-6526), 361-168 calBCE [361-168 calBCE (2180±30 BP, PSUAMS-3984), 358-181 calBCE (2185±20 BP, PSUAMS-4424)]	0.4251	0.671	0.04	0.196	0.03	0.133	0.022
Swat_H_Pakistan_3	I6893	361-203 calBCE (2210±20 BP, PSUAMS-3721)	0.173073	0.472	0.04	0.39	0.03	0.138	0.022
Swat_H_Pakistan_4	I6894	400-200 BCE	0.000812943	0.595	0.039	0.256	0.031	0.149	0.022
Swat_H_Pakistan_5	I6896	361-171 calBCE [357-171 calBCE (2175±20 BP, PSUAMS-3761), 361-202 calBCE (2205±20 BP, PSUAMS-4425)]	0.0177728	0.515	0.043	0.281	0.032	0.205	0.024
Swat_H_Pakistan_6	I7717	406-353 calBCE (2292±31 BP, CIRCE-DSH-5625)	0.147759	0.659	0.042	0.131	0.032	0.21	0.024
Swat_H_Pakistan_7	I7718	400-200 BCE	0.0556181	0.578	0.041	0.283	0.031	0.139	0.023
Swat_H_Pakistan_8	I7720	400-200 BCE	0.205177	0.55	0.039	0.249	0.03	0.201	0.022
Swat_H_Pakistan_9	I7721	400-200 BCE	0.0229975	0.605	0.038	0.229	0.029	0.165	0.023
Swat_H_Pakistan_10	I8218	50 calBCE - 52 calCE (2010±20 BP, PSUAMS-6195)	0.181271	0.586	0.04	0.265	0.031	0.149	0.023
Swat_H_Pakistan_11	I8220	756-430 calBCE (2460±20 BP, PSUAMS-6196)	0.207715	0.587	0.039	0.221	0.03	0.192	0.023
Swat_H_Pakistan_12	I8245	356-121 calBCE (2165±20 BP, PSUAMS-6197)	0.0918094	0.522	0.041	0.242	0.03	0.235	0.024
Swat_H_Pakistan_13	I7719	400-200 BCE	0.261634	0.507	0.04	0.299	0.031	0.194	0.023
Swat_H_Pakistan_14	I7723	400-200 BCE	0.728056	0.582	0.041	0.214	0.032	0.204	0.022
Swat_Medieval_Pakistan_1	I11562	1-1000 CE	0.888384	0.817	0.765	0.008	0.637	0.175	0.258
Swat_Medieval_Pakistan_2	I1805	1485-1650 calCE (310±30 BP, Beta-428668)	0.205041	0.459	0.04	0.424	0.029	0.117	0.023
Swat_Medieval_Pakistan_3	I2959	1037-1207 calCE (905±30 BP, Poz-83508)	1.02417e-06	0.561	0.044	0.371	0.033	0.068	0.024
Swat_Medieval_Pakistan_4	I2960	1000-1250 CE [father.or.son of I2959 at 1037-1207 calCE (905±30 BP, Poz-83508)]	6.99213e-05	0.541	0.045	0.37	0.033	0.089	0.025
Swat_Medieval_Pakistan_5	I7716	1169-1250 calCE (835±15 BP, PSUAMS-4428)	0.000280551	0.57	0.042	0.374	0.032	0.056	0.022
Swat_Medieval_Pakistan_6	I11565	1-1000 CE	0.0639	0.366	0.35	0.507	0.25	0.128	0.133
Swat_Medieval_Pakistan_7	I1808	720-895 calCE (1200±30 BP, Beta-428663)	0.075118	0.404	0.069	0.458	0.051	0.138	0.036
Swat_Medieval_Pakistan_8	I7715	1276-1390 calCE (670±25 BP, PSUAMS-4427)	0.362905	0.542	0.04	0.24	0.029	0.219	0.022
